# Supplementary material for: The Genus Petunia (Solanaceae): Evolutionary Synthesis and Taxonomic Review
Source: Plants (Basel). 2025 May 15;14(10):1478. doi: 10.3390/plants14101478 (PMC12115208; doi:10.3390/plants14101478)
Supplement: Supplementary file 1 [file plants-14-01478-s001.zip]

Archive with 1 entries (1 files):
- plants-3554073-supplementary.pdf
